# Supplementary material for: Henipavirus Neutralising Antibodies in an Isolated Island Population of African Fruit Bats
Source: PLoS One. 2012 Jan 12;7(1):e30346. doi: 10.1371/journal.pone.0030346 (PMC3257271; doi:10.1371/journal.pone.0030346)
Supplement: Table S1 — Sample details and serology results for E. helvum annobonensis . Empty cell indicates sample not tested. * SI.1: Sexually immature individual estimated at 8 months old; SI.2: Sexually immature male or non-pregnant female individual estimated at 20 months old; PPA: Periparturient female, estimated at 20 months old; A: Adult. (XLS) [file pone.0030346.s001.xls]

## Sheet: Table 1
Age	Male	Female	Total
Sexually immature: 7-8 mths	10	11	21
Sexually immature: 19-20 mths	3	8	11
Adult: 2+ years	29	14	43
Total	42	33	75

## Sheet: Table S1
						HeV			NiV				LBV		MOKV
Sample ID	Gender	Age*	Pregnant	Forearm length (mm)	Weight (g)	Luminex Binding (MFI)	Luminex % inhibition	VNT	Luminex Binding (MFI)	Luminex % inhibition	VNT	Western Blot	mFAVN Reciprocal titre	Pseudotype	Pseudotype
GoG-300	M	SI.2		108.2	170	60.5			149		<1:20		5.19615
GoG-301	F	A	Y	113.3	240	289.5	7.8	<1:10	816.5	7.5	<1:10	+	5.19615
GoG-302	F	A	N	112.5	225	258	0	<1:10	953	18.8	<1:10	++	5.19615
GoG-303	M	SI.1		104.1	170	12.5			6.5		<1:20		5.19615
GoG-304	M	A		111.8	195	7			16		<1:20		5.19615
GoG-305	M	SI.1		103.5	170	9			16.5		<1:20		5.19615
GoG-306	M	A		111.8	150	252			640		<1:20		5.19615
GoG-307	F	SI.2	N	107.3	215	13.5			15		<1:20		5.19615
GoG-308	F	A	Y	112.7	195	68			268.5		<1:20		5.19615
GoG-309	M	A		112.6	205	453		<1:10	874		<1:10	-	5.19615
GoG-310	M	A		107.9	170	14			38		<1:20		5.19615
GoG-311	M	A		114.4	210	10.5			25.5		<1:20		5.19615
GoG-312	M	SI.2		113.1	180
GoG-313	F	A	Y	113.8	190	13			20		<1:20		5.19615
GoG-314	M	A		114.3	210	36			111.5		<1:20		5.19615
GoG-315	F	A	Y	115	215	19			73		<1:20		5.19615
GoG-316	M	A		111	220	33.5			521		<1:20		5.19615
GoG-317	M	A		111.5	200	279	37.4	<1:10	2055.5		<1:10	+	5.19615
GoG-318	M	SI.1		107	185	13			8.5		<1:10
GoG-319	M	A		116.9	215	19			21		<1:20		5.19615
GoG-320	M	A		108.7	210	270			725.5		<1:20		5.19615
GoG-321	F	SI.1	N	102.6	175	30.5			99		<1:20		5.19615
GoG-322	M	A		109.9	195	75.5			272		<1:20		5.19615
GoG-323	M	A		115.2	190	709	11.1	<1:10	1839	18.2	<1:10	+	5.19615
GoG-324	M	SI.1		107.1	155	17			12.5				5.19615
GoG-325	M	A		113.2	180	13			21		<1:20		5.19615
GoG-326	F	SI.1	N	106.2	170	210			629		<1:20		5.19615
GoG-327	M	A		110.7	225						<1:20
GoG-328	M	A		110.7	220	953	13.7	<1:10	1915	17.2	<1:10	+	5.19615
GoG-329	M	A		113.8	215	209.5			351.5		<1:20		5.19615
GoG-330	M	A		112.7	220	14			13		<1:20		5.19615
GoG-331	F	PPA	Y	120.6	205	746	21.4	1:40	1188	14	1:80	+	5.19615
GoG-332	F	SI.1	N	97.8	120	51.5			81		<1:20		5.19615
GoG-333	F	SI.1	N	106.7	165	18			16.5		<1:20		5.19615
GoG-334	F	SI.1	N	106.3	170	26			17		<1:20		5.19615
GoG-335	M	SI.1		103.6	160	12			12		<1:20		5.19615
GoG-336	F	SI.1	N	104.7	170	14.5			13		<1:20		5.19615
GoG-337	M	SI.1		103.8	175	32			50.5		<1:20		5.19615	<1:20	<1:20
GoG-338	M	A		116.2	200	70			261		<1:20		5.19615	<1:20	<1:20
GoG-339	F	A	Y	110.1	240	228			489		<1:20		5.19615	<1:20	<1:20
GoG-340	M	SI.1		106.2	170	19.5			20.5		<1:20		5.19615	<1:20	<1:20
GoG-341	F	A	Y	113	250	204.5			490		<1:20		5.19615	1:20	<1:20
GoG-342	M	A		111.5	205	179	4.2	<1:10	1450	10.2	<1:10	+	5.19615	<1:20	<1:20
GoG-343	F	PPA	Y	117.5	225	236			368		<1:20		5.19615	<1:20	<1:20
GoG-344	F	SI.1	N	106.3	185	145			502.5		<1:20		5.19615	<1:20	<1:20
GoG-345	M	A		112.6	215	130.5			274.5		<1:20		5.19615	<1:20	<1:20
GoG-346	M	A		109.1	210	359			366		<1:20		5.19615	<1:20	<1:20
GoG-347	M	A		119	210	34			273		<1:20		5.19615	1:20	<1:20
GoG-348	F	PPA	Y	115.6	215	330	3.2	<1:10	941	3	<1:10	-	5.19615	<1:20	<1:20
GoG-349	F	SI.2	N	107.5	190	44			345		<1:20		5.19615	<1:20	<1:20
GoG-350	F	A	Y	114.5	225	12			12		<1:20		5.19615	<1:20	<1:20
GoG-351	F	A	Y	115	235	63			221		<1:20		5.19615	<1:20	<1:20
GoG-352	M	A		109.7	225	325	8.2	<1:10	800.5	4.4	<1:10	-	15.5885	1:80	<1:20
GoG-353	F	A	Y	112.4	235	127	0	<1:10	1063	7.9	<1:10	++	5.19615	<1:20	<1:20
GoG-354	M	SI.2		114.2	160	9			11		<1:20		5.19615	<1:20	<1:20
GoG-355	F	SI.1	N	101.1	160	17.5			44.5		<1:20		5.19615
GoG-356	F	SI.1	N	98.9	135	12			14				5.19615
GoG-357	F	SI.1	N	103.6	160	90			159		<1:20		5.19615
GoG-358	M	A		110.6	185	170			454		<1:20		5.19615
GoG-359	M	A		110.8	220	201			551
GoG-360	M	A		113.8	210	112.5			250		<1:20		5.19615
GoG-361	F	A	Y	113.7	200	38			339.5		<1:20		5.19615
GoG-362	M	SI.1		95.1	125	22			23.5		<1:20		5.19615
GoG-363	F	PPA	Y	115.4	205	13			88		<1:20		5.19615
GoG-364	F	SI.1		101.3	170	23			40		<1:20
GoG-365	F	SI.2	N	108.6	190	11			31		<1:20		5.19615
GoG-366	M	SI.1		103.4	155	5			8		<1:20		5.19615
GoG-367	M	A		110.1	210	44			72		<1:20		5.19615
GoG-368	F	SI.2	N	110.6	140	36			51		<1:20		5.19615
GoG-369	M	A		109.5	185	7.5			13		<1:20		5.19615
GoG-370	F	A	Y	110.8	175	486			680		<1:20		5.19615
GoG-371	F	A	Y	111.8	225	169			375.5		<1:20		5.19615
GoG-372	F	A	Y	116.2	235	166			512		<1:20		5.19615
GoG-373	M	A		112.1	220	14			15.5		<1:20		5.19615
GoG-374	M	SI.1		100.2	145	18			13		<1:20		5.19615
